# Supplementary material for: Mapping Healthcare Needs: A Systematic Review of Population Stratification Tools
Source: Med Sci (Basel). 2025 Aug 19;13(3):145. doi: 10.3390/medsci13030145 (PMC12372013; doi:10.3390/medsci13030145)
Supplement: Supplementary file 1 [file medsci-13-00145-s001.zip]

Archive with 1 entries (1 files):
- medsci-3764336-supplementary.pdf
